# Supplementary material for: Sepsis-associated pathways segregate cancer groups
Source: BMC Cancer. 2020 Apr 15;20:309. doi: 10.1186/s12885-020-06774-9 (PMC7160985; doi:10.1186/s12885-020-06774-9)
Supplement: Supplementary file 4 — Additional file 4: Table S1. Selected 66 pathways with their significance and direction of regulation in all the studies. Coloured cells are a representation of pathway scores. Red indicates significant up-regulation, green indicates significant down-regulation and grey indicates non-significant change in pathway. Number of up- and down-regulated pathways in each study is shown at the top. Group membership (to CA, SLC or SS) is shown as a label on top of the code of the data set. First three columns of the sheet are pathway name, annotation (functional class) and KEGG ID respectively. [file 12885_2020_6774_MOESM4_ESM.xls]

## Sheet: Pathway_annotation66
Supplementary Table S1: Selected 66 pathways with their significance and direction of regulation in all the studies. Coloured cells are representation of pathway scores. Red indicates significant up-regulation, green indicates significant down-regulation and grey indicates non-significant change in pathway. Number of up- and down-regulated pathways in each study is shown at the top. Group members…
Average number of up-regulated pathways			11.4545											57.8333						63
# Up-regulated			30	10	5	1	13	19	19	3	4	9	13	63	63	57	42	62	60	63	63	63	63	63	63
# Down-regulated			0	39	34	65	20	14	32	9	6	12	32	1	1	0	8	1	0	3	3	3	3	3	3
			CA											SLC						SS
Pathway name	Annotation	Pathway_id	BLCA	BRCA	COAD	KICH	KIRP	LUAD	LUSC	PRAD	READ	THCA	UCEC	LIHC	CHOL	HNSC	KIRC	ESCA	STAD	GSE13904	GSE26378	GSE26440	GSE4607	GSE8121	GSE9692
Pathways in cancer	Cancer	hsa05200	0	-1	-1	-1	0	0	0	0	0	0	-1	1	1	1	1	1	1	1	1	1	1	1	1
Transcriptional misregulation in cancer	Cancer	hsa05202	0	-1	0	-1	0	0	0	0	0	0	-1	1	1	1	1	1	1	1	1	1	1	1	1
Proteoglycans in cancer	Cancer	hsa05205	0	-1	-1	-1	0	0	-1	-1	0	0	-1	1	1	1	0	1	1	1	1	1	1	1	1
Renal cell carcinoma	Cancer	hsa05211	1	0	-1	-1	0	0	1	0	0	0	0	1	1	1	1	1	1	1	1	1	1	1	1
Pancreatic cancer	Cancer	hsa05212	1	0	0	-1	0	1	1	0	0	0	0	1	1	1	1	1	1	1	1	1	1	1	1
Glioma	Cancer	hsa05214	1	-1	-1	-1	0	1	1	0	0	1	0	1	1	1	1	1	1	1	1	1	1	1	1
Prostate cancer	Cancer	hsa05215	1	0	0	-1	0	1	1	0	0	0	0	1	1	1	1	1	1	1	1	1	1	1	1
Melanoma	Cancer	hsa05218	0	-1	0	-1	0	1	0	0	0	0	0	1	1	1	1	1	1	1	1	1	1	1	1
Bladder cancer	Cancer	hsa05219	1	1	1	-1	0	1	1	0	1	1	1	1	1	1	1	1	1	1	1	1	1	1	1
Acute myeloid leukemia	Cancer	hsa05221	0	-1	-1	-1	0	0	0	0	0	0	-1	1	1	1	1	1	1	1	1	1	1	1	1
Non-small cell lung cancer	Cancer	hsa05223	1	0	-1	-1	0	0	1	0	0	0	0	1	1	1	1	1	1	1	1	1	1	1	1
Central carbon metabolism in cancer	Cancer	hsa05230	1	0	0	-1	0	1	1	0	0	0	1	1	1	1	1	1	1	1	1	1	1	1	1
Choline metabolism in cancer	Cancer	hsa05231	0	-1	-1	-1	-1	0	0	0	0	-1	-1	1	1	1	0	1	1	1	1	1	1	1	1
Chemical carcinogenesis	Cancer	hsa05204	0	-1	-1	-1	-1	-1	-1	-1	-1	-1	-1	-1	-1	0	-1	-1	0	1	1	1	1	1	1
Galactose metabolism - Homo sapiens (human)	Carbohydrate metabolism	hsa00052	1	0	-1	-1	1	1	1	-1	-1	0	1	1	1	1	1	1	0	1	1	1	1	1	1
Glycolysis / Gluconeogenesis	Carbohydrate metabolism	hsa00010	1	-1	-1	-1	-1	1	1	-1	0	-1	1	1	0	0	-1	0	0	1	1	1	1	1	1
Pentose phosphate pathway	Carbohydrate metabolism	hsa00030	1	-1	1	-1	0	1	1	0	1	-1	1	1	1	0	0	1	1	1	1	1	1	1	1
Insulin signaling pathway	Endocrine system	hsa04910	1	-1	-1	-1	0	0	0	0	0	-1	0	1	1	1	0	1	1	1	1	1	1	1	1
GnRH signaling pathway	Endocrine system	hsa04912	0	-1	-1	-1	-1	-1	-1	0	0	0	-1	1	1	1	0	1	1	1	1	1	1	1	1
Progesterone-mediated oocyte maturation	Endocrine system	hsa04914	1	1	1	-1	0	1	1	0	0	0	1	1	1	1	0	1	1	1	1	1	1	1	1
Prolactin signaling pathway	Endocrine system	hsa04917	0	-1	0	-1	-1	0	-1	0	0	0	-1	1	1	1	0	1	1	1	1	1	1	1	1
Ovarian steroidogenesis	Endocrine system	hsa04913	0	-1	-1	-1	-1	-1	-1	0	-1	-1	-1	1	1	0	-1	0	0	1	1	1	1	1	1
Platelet activation	Immune system	hsa04611	0	-1	-1	-1	-1	-1	-1	0	0	0	-1	1	1	1	1	1	1	1	1	1	1	1	1
Antigen processing and presentation	Immune system	hsa04612	0	1	0	-1	1	0	-1	0	0	0	0	1	1	1	1	1	1	-1	-1	-1	-1	-1	-1
Toll-like receptor signaling pathway	Immune system	hsa04620	0	0	0	-1	1	0	-1	0	0	0	-1	1	1	1	1	1	1	1	1	1	1	1	1
RIG-I-like receptor signaling pathway	Immune system	hsa04622	1	0	0	-1	0	1	0	0	0	0	0	1	1	1	1	1	1	1	1	1	1	1	1
Fc epsilon RI signaling pathway	Immune system	hsa04664	0	-1	-1	-1	0	0	-1	0	0	0	-1	1	1	1	1	1	1	1	1	1	1	1	1
Fc gamma R-mediated phagocytosis	Immune system	hsa04666	1	0	-1	-1	0	0	-1	0	0	0	0	1	1	1	1	1	1	1	1	1	1	1	1
Leukocyte transendothelial migration	Immune system	hsa04670	0	-1	-1	-1	-1	-1	-1	-1	0	1	-1	1	1	1	1	1	1	1	1	1	1	1	1
Bacterial invasion of epithelial cells	Infectious disease	hsa05100	1	0	-1	-1	1	0	0	0	0	1	-1	1	1	1	1	1	1	1	1	1	1	1	1
Vibrio cholerae infection	Infectious disease	hsa05110	1	1	0	1	-1	1	0	0	0	0	1	1	1	1	-1	1	1	1	1	1	1	1	1
Epithelial cell signaling in Helicobacter pylori infection	Infectious disease	hsa05120	1	0	0	-1	-1	0	-1	0	0	1	0	1	1	1	-1	1	1	1	1	1	1	1	1
Salmonella infection	Infectious disease	hsa05132	0	-1	0	-1	1	-1	-1	0	0	1	-1	1	1	1	1	1	1	1	1	1	1	1	1
Pertussis	Infectious disease	hsa05133	0	-1	0	-1	1	-1	-1	0	0	0	-1	1	1	1	1	1	1	1	1	1	1	1	1
Legionellosis	Infectious disease	hsa05134	0	0	0	-1	0	0	-1	0	0	0	0	1	1	1	1	1	1	1	1	1	1	1	1
Chagas disease (American trypanosomiasis)	Infectious disease	hsa05142	0	-1	-1	-1	0	0	-1	0	0	0	-1	1	1	1	1	1	1	1	1	1	1	1	1
Amoebiasis	Infectious disease	hsa05146	0	-1	0	-1	0	0	-1	-1	0	0	-1	1	1	1	1	1	1	1	1	1	1	1	1
Tuberculosis	Infectious disease	hsa05152	0	0	0	-1	0	0	-1	0	0	0	0	1	1	1	1	1	1	1	1	1	1	1	1
Hepatitis C	Infectious disease	hsa05160	1	0	0	-1	0	1	0	0	0	0	0	1	1	1	0	1	1	1	1	1	1	1	1
Hepatitis B	Infectious disease	hsa05161	1	0	0	-1	1	1	1	0	0	0	0	1	1	1	1	1	1	1	1	1	1	1	1
Glycerophospholipid metabolism	Other	hsa00564	1	-1	-1	-1	0	0	-1	0	0	0	0	1	1	1	0	1	1	1	1	1	1	1	1
Ribosome biogenesis in eukaryotes	Other	hsa03008	1	1	1	-1	1	1	1	1	1	-1	1	1	1	1	1	1	1	-1	-1	-1	-1	-1	-1
p53 signaling pathway	Other	hsa04115	1	1	1	-1	1	1	1	0	1	1	1	1	1	1	1	1	1	1	1	1	1	1	1
Dorso-ventral axis formation	Other	hsa04320	0	-1	-1	-1	-1	0	-1	0	0	-1	-1	1	1	0	1	1	1	1	1	1	1	1	1
Osteoclast differentiation	Other	hsa04380	0	-1	-1	-1	1	-1	-1	0	0	0	-1	0	1	1	1	1	1	1	1	1	1	1	1
Focal adhesion	Other	hsa04510	0	-1	-1	-1	-1	0	-1	-1	0	0	-1	1	1	1	1	1	1	1	1	1	1	1	1
Adherens junction	Other	hsa04520	1	-1	0	-1	0	0	0	0	0	0	-1	1	1	1	0	1	1	1	1	1	1	1	1
Synaptic vesicle cycle	Other	hsa04721	1	1	-1	-1	-1	0	0	0	-1	0	1	1	1	0	-1	1	1	1	1	1	1	1	1
Regulation of actin cytoskeleton	Other	hsa04810	0	-1	-1	-1	0	0	-1	-1	-1	0	-1	1	1	1	0	1	1	1	1	1	1	1	1
Amyotrophic lateral sclerosis (ALS)	Other	hsa05014	0	-1	-1	-1	1	1	1	0	0	1	0	1	1	1	1	1	1	1	1	1	1	1	1
Alcoholism	Other	hsa05034	1	1	0	-1	0	1	1	1	0	0	1	1	1	1	1	1	1	1	1	1	1	1	1
Primary immunodeficiency	Other	hsa05340	0	0	-1	-1	1	0	-1	0	0	0	0	1	1	1	1	1	1	-1	-1	-1	-1	-1	-1
Vitamin digestion and absorption	Other	hsa04977	1	-1	0	-1	-1	-1	-1	1	0	-1	1	0	0	0	-1	0	0	1	1	1	1	1	1
Morphine addiction	Other	hsa05032	0	-1	-1	-1	-1	-1	-1	-1	-1	0	-1	1	1	0	0	1	0	1	1	1	1	1	1
MAPK signaling pathway	Signal transduction	hsa04010	0	-1	-1	-1	-1	-1	-1	0	0	-1	-1	1	1	1	0	1	1	1	1	1	1	1	1
ErbB signaling pathway	Signal transduction	hsa04012	0	-1	-1	-1	0	0	1	0	0	0	-1	1	1	1	0	1	1	1	1	1	1	1	1
Rap1 signaling pathway	Signal transduction	hsa04015	0	-1	-1	-1	-1	-1	-1	0	0	0	-1	1	1	1	1	1	1	1	1	1	1	1	1
HIF-1 signaling pathway	Signal transduction	hsa04066	1	-1	0	-1	0	1	1	0	0	0	0	1	1	1	1	1	1	1	1	1	1	1	1
FoxO signaling pathway	Signal transduction	hsa04068	0	-1	-1	-1	-1	0	0	0	0	-1	-1	1	1	1	0	1	1	1	1	1	1	1	1
PI3K-Akt signaling pathway	Signal transduction	hsa04151	0	-1	0	-1	0	0	0	0	0	0	-1	1	1	1	1	1	1	1	1	1	1	1	1
AMPK signaling pathway	Signal transduction	hsa04152	1	-1	-1	-1	-1	0	1	0	0	-1	0	1	1	0	-1	1	1	1	1	1	1	1	1
VEGF signaling pathway	Signal transduction	hsa04370	0	0	0	-1	-1	0	0	0	0	0	-1	1	1	1	1	1	1	1	1	1	1	1	1
JAK-STAT signaling pathway	Signal transduction	hsa04630	0	-1	0	-1	0	0	-1	0	0	0	-1	1	1	1	1	1	1	1	1	1	1	1	1
TNF signaling pathway	Signal transduction	hsa04668	0	-1	0	-1	0	0	-1	0	0	0	-1	1	1	1	1	1	1	1	1	1	1	1	1
Lysosome	Transport and catabolism	hsa04142	1	1	-1	-1	1	-1	-1	0	0	1	1	1	1	1	0	1	1	1	1	1	1	1	1
Phagosome	Transport and catabolism	hsa04145	1	1	0	-1	0	-1	-1	0	0	0	0	1	1	1	1	1	1	1	1	1	1	1	1
