# Supplementary material for: Sepsis-associated pathways segregate cancer groups
Source: BMC Cancer. 2020 Apr 15;20:309. doi: 10.1186/s12885-020-06774-9 (PMC7160985; doi:10.1186/s12885-020-06774-9)
Supplement: Supplementary file 5 — Additional file 5: Table S2. This table contains the property of each node of the network. Degree of a node is the number of edges connected to a node. Betweennes centrality is a measure of how much information flows through a specific node, i.e., the average number of shortest paths passing through the node. Degree refers to the number of neighbours of a node while betweenness centrality refers to how important the node is for maintaining the overall structure of that network. The two nodes with highest betweenness centrality (Glycolysis/Gluconeogenesis, Lysosome) in the network are highlighted. [file 12885_2020_6774_MOESM5_ESM.xls]

## Sheet: Pathway_Node_Characteristics_Da
Supplementary Table S2: This table contains the property of each node of the network. Degree of a node is the number of edges connected to a node. Betweennes centrality is a measure of how much information flows through a specific node, i.e., average number of shortest paths passing through the node. Degree refers to the number of neighbours of a node while betweenness centrality refers to how im…
KEGG Pathway Names	KEGG ID	Degree	Betweenness Centrality
Vitamin digestion and absorption	hsa04977	NA	NA
Ribosome biogenesis in eukaryotes	hsa03008	NA	NA
Glycolysis / Gluconeogenesis	hsa00010	26	1599.07
Lysosome	hsa04142	7	680.2
Insulin signaling pathway	hsa04910	89	560.44
Epithelial cell signaling in Helicobacter pylori infection	hsa05120	49	520.57
AMPK signaling pathway	hsa04152	62	520.28
Vibrio cholerae infection	hsa05110	37	439.59
Choline metabolism in cancer	hsa05231	90	433.04
Tuberculosis	hsa05152	87	410.94
Central carbon metabolism in cancer	hsa05230	81	403.15
Ovarian steroidogenesis	hsa04913	48	387.79
GnRH signaling pathway	hsa04912	107	383.52
Hepatitis B	hsa05161	106	347.57
Chagas disease (American trypanosomiasis)	hsa05142	104	328.8
HIF-1 signaling pathway	hsa04066	80	323.29
Fc epsilon RI signaling pathway	hsa04664	102	317.94
Pertussis	hsa05133	67	295.91
Progesterone-mediated oocyte maturation	hsa04914	103	287.93
Pathways in cancer	hsa05200	98	286.47
VEGF signaling pathway	hsa04370	103	265.42
Amoebiasis	hsa05146	99	248.79
Proteoglycans in cancer	hsa05205	100	230.53
FoxO signaling pathway	hsa04068	90	206.86
Phagosome	hsa04145	31	195.33
PI3K-Akt signaling pathway	hsa04151	80	176.5
Fc gamma R-mediated phagocytosis	hsa04666	83	170.39
MAPK signaling pathway	hsa04010	90	167.12
Platelet activation	hsa04611	100	166.21
Toll-like receptor signaling pathway	hsa04620	91	156.38
Rap1 signaling pathway	hsa04015	96	153.11
Morphine addiction	hsa05032	46	152.64
Prostate cancer	hsa05215	95	150.98
Glioma	hsa05214	97	145.97
TNF signaling pathway	hsa04668	91	136.56
Hepatitis C	hsa05160	91	131.46
Antigen processing and presentation	hsa04612	26	123.22
Bacterial invasion of epithelial cells	hsa05100	56	116.33
Pancreatic cancer	hsa05212	91	101.47
Osteoclast differentiation	hsa04380	87	97.12
Focal adhesion	hsa04510	80	90.01
Acute myeloid leukemia	hsa05221	84	78.81
Chemical carcinogenesis	hsa05204	14	75.3
Leukocyte transendothelial migration	hsa04670	66	72.24
Non-small cell lung cancer	hsa05223	86	64.38
Salmonella infection	hsa05132	48	61.81
Alcoholism	hsa05034	46	60.62
Regulation of actin cytoskeleton	hsa04810	62	60.6
Jak-STAT signaling pathway	hsa04630	61	58.74
Prolactin signaling pathway	hsa04917	91	57.33
Renal cell carcinoma	hsa05211	84	56.81
ErbB signaling pathway	hsa04012	91	56.53
Melanoma	hsa05218	81	45.43
Synaptic vesicle cycle	hsa04721	10	42.04
Galactose metabolism	hsa00052	8	41.96
Amyotrophic lateral sclerosis (ALS)	hsa05014	30	39.8
Glycerophospholipid metabolism	hsa00564	14	26.42
Bladder cancer	hsa05219	53	18.91
Adherens junction	hsa04520	27	17.54
RIG-I-like receptor signaling pathway	hsa04622	39	17.21
Legionellosis	hsa05134	27	9.08
Dorso-ventral axis formation	hsa04320	26	2
p53 signaling pathway	hsa04115	14	1.21
Transcriptional misregulation in cancer	hsa05202	6	0.78
Primary immunodeficiency	hsa05340	5	0.29
Pentose phosphate pathway	hsa00030	3	0
